# Supplementary material for: Maternal Obesity Does Not Exacerbate the Effects of LPS Injection on Pregnancy Outcomes in Mice
Source: Biology (Basel). 2020 Sep 16;9(9):293. doi: 10.3390/biology9090293 (PMC7563678; doi:10.3390/biology9090293)
Supplement: Supplementary file 1 [file biology-09-00293-s001.zip]

Archive with 2 entries (2 files):
- LPS data summary2.csv
- Virginkar Christians.sas
