# Supplementary material for: Maternal Obesity Does Not Exacerbate the Effects of LPS Injection on Pregnancy Outcomes in Mice
Source: Biology (Basel). 2020 Sep 16;9(9):293. doi: 10.3390/biology9090293 (PMC7563678; doi:10.3390/biology9090293)
Supplement: Supplementary file 1 [file biology-09-00293-s001.zip › LPS data summary2.csv]

Dam	Diet	born	gotpreg	age_preg	firstmating	matingcollected	weightcheck	treatment	outcome	litter	fetus	placenta	resorptions	attempts	TNFalpha
107.1A	HFD	11-Jul-18	26-Nov-18	138	22.7	22	23.4	LPS	col_not_preg	.	.	.	.	4	.
107.1B	HFD	11-Jul-18	20-Nov-18	132	22.5	21.7	24.4	LPS	col_not_preg	.	.	.	.	3	.
107.1C	HFD	11-Jul-18	26-Nov-18	138	21.6	21.8	22.7	LPS	col_not_preg	.	.	.	.	4	.
107.1D	HFD	11-Jul-18	6-Nov-18	118	21.8	21.8	22.8	control	col_not_preg	.	.	.	.	1	.
107.1E	HFD	11-Jul-18	20-Nov-18	132	23.2	21.2	22.7	LPS	collected	10	0.24317	0.15641	0	3	2.1
107.1F	HFD	11-Jul-18	20-Nov-18	132	23.6	21.4	23.5	control	col_not_preg	.	.	.	.	3	.
107.1G	HFD	11-Jul-18	1-Jan-19	174	21	22.2	23.4	control	col_not_preg	.	.	.	.	4	.
107.2B	HFD	23-Jul-18	1-Jan-19	162	23	24.1	26	LPS	col_not_preg	.	.	.	.	2	.
108.1A	HFD	11-Jul-18	6-Nov-18	118	22.8	22.8	23.6	LPS	col_not_preg	.	.	.	.	1	.
108.1B	HFD	11-Jul-18	1-Jan-19	174	21.7	22.9	23.4	control	collected	7	0.233442857	0.144485714	1	4	6.692
108.1C	HFD	11-Jul-18	26-Nov-18	138	25.6	25.4	28.6	control	collected	9	0.31067	0.15863	0	3	7.416
109.1A	LFD	11-Jul-18	20-Nov-18	132	20.8	19.8	22.2	control	collected	6	0.243933333	0.146466667	2	3	3.412
109.1B	LFD	11-Jul-18	6-Nov-18	118	22.5	22.5	23	LPS	col_not_preg	.	.	.	.	1	.
110.1A	LFD	11-Jul-18	20-Nov-18	132	23.5	22.2	23.6	control	collected	6	0.243133333	0.149133333	0	3	9.316
110.1B	LFD	11-Jul-18	13-Feb-19	217	24	23	24.7	LPS	col_not_preg	.	.	.	.	9	.
110.1C	LFD	11-Jul-18	15-Jan-19	188	22.9	22.1	24.7	LPS	collected	7	0.240585714	0.1443	0	7	0
111.1A	HFD	25-Jul-18	5-Feb-19	195	24.3	24.8	26.5	control	collected	7	0.215757143	0.146942857	0	4	0
111.1B	HFD	25-Jul-18	5-Feb-19	195	23.6	22.8	23.9	control	col_not_preg	.	.	.	.	5	.
111.1C	HFD	25-Jul-18	27-Nov-18	125	23.1	23.1	24.5	control	collected	6	0.4182	0.147533333	0	1	.
111.1D	HFD	25-Jul-18	15-Jan-19	174	28.9	24.8	29.1	LPS	collected	7	0.295928571	0.167342857	0	3	2.756
111.2A	LFD	25-Jul-18	.	.	23.4	24	24	none	culled	.	.	.	.	.	.
111.2B	LFD	25-Jul-18	.	.	21.4	22.1	22.7	none	maybe_gave_birth	.	.	.	.	.	.
111.2C	LFD	25-Jul-18	1-Jan-19	160	22.2	22.8	22.9	control	collected	7	0.205642857	0.150371429	0	4	8.004
111.2D	LFD	25-Jul-18	.	.	21.5	21.9	22.5	none	maybe_gave_birth	.	.	.	.	.	.
111.2E	LFD	25-Jul-18	27-Feb-19	217	20.9	21.8	26.4	control	collected	6	0.194516667	0.14135	1	5	8.004
112.2A	HFD	30-Jul-18	13-Feb-19	198	24.7	24.2	27.2	LPS	col_not_preg	.	.	.	.	7	.
112.2B	HFD	30-Jul-18	4-Dec-18	127	23.7	23.7	23.4	control	col_not_preg	.	.	.	.	1	.
112.2C	HFD	30-Jul-18	8-Jan-19	162	27.4	28	32.1	LPS	collected	5	0.11256	0.18676	2	3	0
112.2D	HFD	30-Jul-18	15-Jan-19	169	32.5	32.9	34.6	LPS	col_not_preg	.	.	.	.	3	.
113.2A	LFD	26-Jul-18	15-Jan-19	173	24	22	24	LPS	col_not_preg	.		.	.	4	.
113.2B	LFD	26-Jul-18	13-Mar-19	230	24	23.8	26.5	LPS	collected	5	0.26968	0.13436	3	9	0
113.2C	LFD	26-Jul-18	20-Feb-19	209	23.7	23.2	26	LPS	col_not_preg	.	.	.	.	7	.
113.2D	HFD	26-Jul-18	1-Jan-19	159	24.7	24.9	26.6	LPS	col_not_preg	.	.	.	.	2	.
113.2E	HFD	26-Jul-18	15-Jan-19	173	26.4	25.3	27.8	LPS	collected	6	0.243616667	0.13975	3	4	.
113.2F	LFD	26-Jul-18	8-Jan-19	166	26	25	26.7	control	col_not_preg	.	.	.	.	3	.
114.1A	HFD	29-Jul-18	.	.	27	26.1	26.9	none	culled	.	.	.	.	.	.
114.1B	HFD	29-Jul-18	1-Jan-19	156	24.3	23.7	26	LPS	collected	5	0.1829	0.13368	4	2	1.444
114.1C	HFD	29-Jul-18	8-Jan-19	163	28.3	24.5	26.2	LPS	col_not_preg	.	.	.	.	3	.
114.1D	HFD	29-Jul-18	4-Dec-18	128	18.8	18.8	19.4	control	col_not_preg	.	.	.	.	1	.
114.2A	HFD	24-Jul-18	.	.	21.3	22.2	22	none	died	.	.	.	.	.	.
114.2B	HFD	24-Jul-18	29-Jan-19	189	29.8	23	26.7	control	collected	4	0.359575	0.13975	2	5	0.502
116.1A	HFD	27-Jul-18	27-Nov-18	123	26.4	26.4	27.3	LPS	col_not_preg	.	.	.	.	1	.
117.1A	HFD	24-Jul-18	1-Jan-19	161	29.8	26.7	28.7	LPS	collected	7	0.211328571	0.1254	1	2	4.724
117.1B	HFD	24-Jul-18	1-Jan-19	161	30.8	28.1	29.3	control	col_not_preg	.	.	.	.	2	.
117.2A	HFD	25-Jul-18	8-Jan-19	167	25.3	23.9	25.2	control	col_not_preg	.	.	.	.	3	.
117.2B	LFD	25-Jul-18	8-Jan-19	167	23	24.6	26.7	LPS	collected	9	0.298	0.1903	0	2	12.598
117.2C	LFD	25-Jul-18	20-Feb-19	210	21.5	22.5	24.4	control	collected	6	0.127466667	0.128716667	2	7	0
118.1A	HFD	29-Jul-18	1-Jan-19	156	28.9	27.6	29.5	LPS	col_not_preg					2	.
118.1B	HFD	29-Jul-18	29-Jan-19	184	28.6	25.2	27.3	control	collected	4	0.198925	0.1445	0	6	0.132
119.1A	HFD	23-Jul-18	1-Jan-19	162	24.7	24.7	26.4	LPS	collected	8	0.20215	0.1385625	0	2	0
119.1B	HFD	23-Jul-18	.	.	29.5	29.5	25.5	none	culled	.	.	.	.	.	.
119.1C	HFD	23-Jul-18	1-Jan-19	162	31.6	26.1	28.6	control	collected	8	0.1806625	0.1323875	1	2	.
120.1A	HFD	25-Jul-18	1-Jan-19	160	25.1	23.2	24	control	collected	8	0.2383	0.1382875	1	2	1.444
120.1B	HFD	25-Jul-18	13-Feb-19	203	25	25.8	28.4	control	col_not_preg	.	.	.	.	7	.
120.1C	HFD	25-Jul-18	20-Feb-19	210	30.5	30.4	33.1	none	collected	7	0.235142857	0.147057143	0	7	0
121.1A	HFD	25-Jul-18	27-Feb-19	217	24	22.7	25.6	control	collected	2	0.2084	0.16345	5	7	8.044
121.1B	HFD	25-Jul-18	27-Nov-18	125	25.5	25.5	25	none	collected	9	0.225088889	0.145111111	1	1	.
121.1C	HFD	25-Jul-18	27-Nov-18	125	23	23	22.3	none	collected	8	0.2463625	0.1385875	1	1	.
121.1D	HFD	25-Jul-18	8-Jan-19	167	21.7	21.8	23.1	LPS	col_not_preg	.	.	.	.	3	.
121.1E	HFD	25-Jul-18	27-Nov-18	125	26	23.2	24.6	control	col_not_preg	.	.	.	.	2	.
122.1A	LFD	11-Jul-18	13-Nov-18	125	19.7	19.5	20.4	LPS	gave_birth	.	.	.	.	2	.
122.1B	LFD	11-Jul-18	20-Nov-18	132	20.8	21	24.3	LPS	col_not_preg	.	.	.	.	2	.
122.1C	LFD	11-Jul-18	20-Feb-19	224	19.9	21	23	control	collected	6	0.17985	0.142033333	3	9	0
122.1D	LFD	11-Jul-18	13-Feb-19	217	20.5	21.9	23.4	LPS	col_not_preg	.	.	.	.	8	.
123.1A	LFD	11-Jul-18	27-Mar-19	259	21	19.7	23.8	LPS	col_not_preg	.	.	.	.	8	.
123.1B	LFD	11-Jul-18	.	.	20	20.4	23.9	LPS	gave_birth	.	.	.	.	5	.
124.1A	LFD	5-Aug-18	29-Jan-19	177	29.5	30	33	control	col_not_preg	.	.	.	.	5	.
124.1B	LFD	5-Aug-18	8-Jan-19	156	25.6	24.2	26.7	LPS	col_not_preg	.	.	.	.	3	.
124.1C	LFD	5-Aug-18	22-Jan-19	170	23.2	23	25.2	LPS	collected	3	0.175	0.1206	3	2	.
125.1A	HFD	5-Aug-18	15-Jan-19	163	27.6	28.5	30	control	collected	9	0.285833333	0.152033333	1	2	0
125.1B	HFD	5-Aug-18	22-Jan-19	170	28.2	30.5	32.8	LPS	col_not_preg	.	.	.	.	2	.
125.1C	HFD	5-Aug-18	22-Jan-19	170	25.4	26.7	28.7	LPS	collected	3	0.210766667	0.1362	4	3	3.646
125.1D	HFD	5-Aug-18	29-Jan-19	177	26	24.2	27.8	control	collected	6	0.23435	0.156316667	3	4	0
125.1E	HFD	5-Aug-18	20-Feb-19	199	28	24.5	27.7	LPS	collected	3	0.194033333	0.163066667	3	5	2.138
126.1A	LFD	5-Aug-18	.	.	23.4	23.8	23.2	none	culled	.	.	.	.	.	.
126.1B	LFD	5-Aug-18	22-Jan-19	170	25.2	24.5	27.1	LPS	col_not_preg	.	.	.	.	2	.
126.1C	LFD	5-Aug-18	27-Mar-19	234	23	23.4	26.2	LPS	collected	3	0.174933333	0.119533333	3	9	0
